# Supplementary material for: UnMICST: Deep learning with real augmentation for robust segmentation of highly multiplexed images of human tissues
Source: Commun Biol. 2022 Nov 18;5:1263. doi: 10.1038/s42003-022-04076-3 (PMC9674686; doi:10.1038/s42003-022-04076-3)
Supplement: Supplementary file 3 — supplementary data [file 42003_2022_4076_MOESM3_ESM.xlsx]

## Sheet: Figure 1 b & c
Figure 1b
UnMICST-U
	no augmentation		real blur and saturation		gaussian blur
	Fraction of cells retained	SEM	Fraction of cells retained	SEM	Fraction of cells retained	SEM
0.55	0.3927	0.0074	0.5442	0.0064	0.4239	0.0067
0.6	0.3185	0.0071	0.4618	0.0064	0.342	0.0063
0.65	0.2479	0.0065	0.3782	0.0062	0.2619	0.006
0.7	0.176	0.0057	0.2859	0.006	0.1857	0.0054
0.75	0.1116	0.0045	0.1915	0.0051	0.1166	0.0043
0.8	0.0661	0.0034	0.1121	0.004	0.0605	0.0031
UnMICST-M
	no augmentation		real blur and saturation		gaussian blur
	Fraction of cells retained	SEM	Fraction of cells retained	SEM	Fraction of cells retained	SEM
0.55	0.4463	0.0077	0.5952	0.0065	0.4402	0.0072
0.6	0.3735	0.0075	0.5172	0.0068	0.3591	0.007
0.65	0.2945	0.0069	0.4315	0.0069	0.2803	0.0066
0.7	0.2123	0.0061	0.3312	0.0065	0.1978	0.0057
0.75	0.1405	0.0049	0.2262	0.0058	0.1272	0.0046
0.8	0.0818	0.0038	0.1381	0.0046	0.0692	0.0034
UnMICST-P
	no augmentation		real blur and saturation		gaussian blur
	Fraction of cells retained	SEM	Fraction of cells retained	SEM	Fraction of cells retained	SEM
0.55	0.399779	0.015092	0.529554	0.014136	0.423804	0.015462
0.6	0.336248	0.015056	0.449035	0.014969	0.358162	0.015255
0.65	0.272919	0.014135	0.361882	0.014786	0.288299	0.014447
0.7	0.203357	0.012841	0.267089	0.014024	0.209992	0.012866
0.75	0.130076	0.011233	0.173	0.012626	0.132891	0.011019
0.8	0.069964	0.008341	0.09429	0.009883	0.069461	0.008122
Figure 1c
	DAPI w/ rot. aug		DAPI w/ defocused augmentation
	Fraction of cells retained	SEM	Fraction of cells retained	SEM
0.55	0.3198	0.0081	0.4425	0.0064
0.6	0.2641	0.0075	0.3583	0.0064
0.65	0.2082	0.0066	0.2808	0.006
0.7	0.1525	0.0058	0.2039	0.0055
0.75	0.0985	0.0048	0.1296	0.0046
0.8	0.0556	0.0034	0.0711	0.0035

## Sheet: Figure 3
UnMICST-U						UnMICST-M						UnMICST-P
Colon						Colon						Colon
	Fraction of cells retained	SEM	Fraction of cells retained	SEM			Fraction of cells retained	SEM	Fraction of cells retained	SEM			Fraction of cells retained	SEM	Fraction of cells retained	SEM
0.55	0.4297	0.0337	0.6268	0.0303		0.55	0.52847	0.029104	0.63879	0.024125		0.55	0.4602	0.0363	0.57	0.0275
0.6	0.3471	0.0312	0.5315	0.031		0.6	0.439502	0.032065	0.551601	0.027967		0.6	0.3698	0.0364	0.4774	0.0304
0.65	0.2711	0.0274	0.4248	0.0286		0.65	0.352313	0.031043	0.47331	0.028668		0.65	0.2797	0.0334	0.353	0.0276
0.7	0.1751	0.0211	0.2828	0.0272		0.7	0.238434	0.026336	0.345196	0.02817		0.7	0.2109	0.0253	0.2369	0.0226
0.75	0.0883	0.0143	0.1647	0.0239		0.75	0.128114	0.015807	0.209964	0.024714		0.75	0.1009	0.017	0.1413	0.0197
0.8	0.0543	0.0127	0.0884	0.0172		0.8	0.069395	0.012325	0.1121	0.016617		0.8	0.0619	0.014	0.0562	0.0155
Small Intenstine						Small Intenstine						Small Intestine
0.55	0.5571	0.0257	0.6458	0.0237		0.55	0.537522	0.024282	0.617801	0.017517		0.55	0.5781	0.0291	0.6002	0.0238
0.6	0.4551	0.0259	0.5475	0.0221		0.6	0.458988	0.025311	0.535777	0.020281		0.6	0.4686	0.0294	0.4889	0.027
0.65	0.3389	0.0253	0.4315	0.0215		0.65	0.354276	0.026027	0.420593	0.021451		0.65	0.3645	0.0291	0.371	0.0234
0.7	0.212	0.0204	0.3068	0.0239		0.7	0.265271	0.026275	0.308901	0.020335		0.7	0.2484	0.0231	0.2434	0.0158
0.75	0.099	0.018	0.1495	0.0164		0.75	0.139616	0.018683	0.184991	0.014207		0.75	0.1468	0.0167	0.132	0.0114
0.8	0.0538	0.0125	0.0715	0.0139		0.8	0.068063	0.012627	0.073298	0.010889		0.8	0.0465	0.01	0.0433	0.0099
Tonsil						Tonsil						Tonsil
0.55	0.6073	0.0226	0.7091	0.0168		0.55	0.616339	0.018375	0.684592	0.015007		0.55	0.6274	0.0152	0.6876	0.0187
0.6	0.5	0.0291	0.6127	0.0204		0.6	0.529473	0.021577	0.595657	0.017549		0.6	0.498	0.0192	0.5982	0.0195
0.65	0.3759	0.0292	0.5082	0.0229		0.65	0.430196	0.022581	0.475698	0.018403		0.65	0.3716	0.0222	0.4759	0.0196
0.7	0.2558	0.026	0.3429	0.0209		0.7	0.302999	0.022746	0.34333	0.017168		0.7	0.2512	0.0185	0.3466	0.0207
0.75	0.1534	0.023	0.1955	0.0127		0.75	0.196484	0.020842	0.203723	0.012849		0.75	0.1423	0.0175	0.2066	0.0178
0.8	0.068	0.0142	0.0945	0.0108		0.8	0.101344	0.01342	0.10031	0.009246		0.8	0.0583	0.01	0.0834	0.0115
Lung						Lung						Lung
0.55	0.7419	0.0186	0.8036	0.0171		0.55	0.730053	0.019064	0.739362	0.017059		0.55	0.7839	0.0187	0.7776	0.0172
0.6	0.686	0.0217	0.7486	0.0183		0.6	0.663564	0.020511	0.668883	0.019551		0.6	0.7408	0.0206	0.7168	0.0177
0.65	0.6009	0.0231	0.6617	0.0216		0.65	0.599734	0.022956	0.594415	0.022047		0.65	0.653	0.0212	0.6462	0.0202
0.7	0.5275	0.0247	0.5753	0.0254		0.7	0.514628	0.024025	0.49867	0.021062		0.7	0.5461	0.0225	0.5428	0.0222
0.75	0.4099	0.0238	0.4291	0.023		0.75	0.396277	0.0222	0.37766	0.022629		0.75	0.407	0.0231	0.4326	0.0222
0.8	0.2731	0.0214	0.3059	0.0224		0.8	0.25133	0.019335	0.239362	0.019095		0.8	0.2847	0.0232	0.2832	0.0221
Fibroblast						Fibroblast						Fibroblast
0.55	0.6695	0.0485	0.6761	0.0436		0.55	0.67037	0.039375	0.651852	0.030295		0.55	0.6555	0.034	0.6	0.0357
0.6	0.5797	0.0524	0.5721	0.0466		0.6	0.603704	0.03792	0.581481	0.035685		0.6	0.5594	0.0365	0.4343	0.0429
0.65	0.4767	0.0496	0.449	0.0475		0.65	0.514815	0.042616	0.488889	0.03794		0.65	0.4607	0.0416	0.3499	0.0396
0.7	0.3082	0.0437	0.3437	0.0427		0.7	0.392593	0.031535	0.340741	0.042269		0.7	0.3053	0.0464	0.2234	0.0373
0.75	0.1829	0.0275	0.1703	0.03		0.75	0.222222	0.032453	0.214815	0.037721		0.75	0.1782	0.0282	0.1382	0.0271
0.8	0.088	0.0188	0.0942	0.0243		0.8	0.114815	0.024294	0.085185	0.01737		0.8	0.0861	0.0182	0.0706	0.0172
GBM						GBM						GBM
0.55	0.5589	0.0442	0.4384	0.0412		0.55	0.588542	0.040279	0.59375	0.045657		0.55	0.5992	0.0436	0.5668	0.037
0.6	0.5019	0.046	0.3964	0.0375		0.6	0.552083	0.046369	0.546875	0.043748		0.6	0.5534	0.0459	0.5217	0.0412
0.65	0.4496	0.0453	0.3263	0.0373		0.65	0.479167	0.050659	0.484375	0.046705		0.65	0.4533	0.0426	0.4656	0.0398
0.7	0.3168	0.0389	0.2867	0.0345		0.7	0.401042	0.050397	0.359375	0.042268		0.7	0.3723	0.0469	0.3722	0.0437
0.75	0.2412	0.0363	0.1739	0.0282		0.75	0.322917	0.048971	0.239583	0.03325		0.75	0.2817	0.0431	0.2846	0.043
0.8	0.162	0.0341	0.1213	0.0294		0.8	0.166667	0.040442	0.161458	0.029872		0.8	0.1862	0.0364	0.1629	0.0307

## Sheet: Figure 4b
Figure 4b
UnMICST-U
	DNA only, no augmentation		DNA + NES, no augmentation		DNA + NES + real augmentation
	Fraction of cells retained	SEM	Fraction of cells retained	SEM	Fraction of cells retained	SEM
0.55	0.3927	0.0074	0.6091	0.0058	0.6591	0.0051
0.6	0.3185	0.0071	0.5263	0.006	0.5706	0.0055
0.65	0.2479	0.0065	0.4329	0.006	0.477	0.0056
0.7	0.176	0.0057	0.3315	0.0059	0.3673	0.0056
0.75	0.1116	0.0045	0.2205	0.0053	0.2487	0.0052
0.8	0.0661	0.0034	0.1349	0.0044	0.145	0.0042
UnMICST-M
	DNA only, no augmentation		DNA + NES, no augmentation		DNA + NES + real augmentation
	Fraction of cells retained	SEM	Fraction of cells retained	SEM	Fraction of cells retained	SEM
0.55	0.399779	0.015092	0.585645	0.011936	0.648874	0.01141
0.6	0.336248	0.015056	0.514475	0.012337	0.56544	0.011711
0.65	0.272919	0.014135	0.430036	0.012896	0.468335	0.012332
0.7	0.203357	0.012841	0.323482	0.012987	0.351126	0.012676
0.75	0.130076	0.011233	0.210696	0.012188	0.226277	0.011693
0.8	0.069964	0.008341	0.117209	0.00974	0.125151	0.009402
UnMICST-P
	DNA only, no augmentation		DNA + NES, no augmentation		DNA + NES + real augmentation
	Fraction of cells retained	SEM	Fraction of cells retained	SEM	Fraction of cells retained	SEM
0.55	0.4463	0.0077	0.652	0.0052	0.6555	0.0053
0.6	0.3735	0.0075	0.5641	0.0056	0.5626	0.0057
0.65	0.2945	0.0069	0.4648	0.0058	0.4644	0.0059
0.7	0.2123	0.0061	0.3582	0.0059	0.3549	0.0058
0.75	0.1405	0.0049	0.2467	0.0057	0.2286	0.0053
0.8	0.0818	0.0038	0.1444	0.0047	0.1267	0.0043

## Sheet: Figure 5
Figure 5a
	DNA	DNA + NES	DNA + NES + real augmentation
UNet
colon	0.35	0.53	0.51
GBM	0.5	0.4	0.48
lung	0.69	0.75	0.72
fibroblast	0.58	0.57	0.55
small intestine	0.46	0.55	0.54
tonsil	0.5	0.61	0.6
Mask R-CNN
colon	0.439502	0.551601	0.535587
GBM	0.552083	0.546875	0.515625
lung	0.663564	0.668883	0.654255
fibroblast	0.603704	0.581481	0.562963
small intestine	0.458988	0.535777	0.514834
tonsil	0.529473	0.595657	0.608066
PSPNet
colon	0.3698	0.4774	0.4852
GBM	0.5534	0.5217	0.5714
lung	0.7408	0.7168	0.7273
fibroblast	0.5594	0.4343	0.4826
small intestine	0.4686	0.4889	0.462
tonsil	0.498	0.5982	0.5956
Figure 5b
UNet
colon	0.18	0.48	0.51
GBM	0.32	0.41	0.46
lung	0.45	0.68	0.68
fibroblast	0.36	0.42	0.51
small intestine	0.22	0.45	0.52
tonsil	0.26	0.51	0.59
Mask R-CNN
colon	0.117438	0.431495	0.523132
GBM	0.346354	0.5	0.497396
lung	0.422872	0.591755	0.648271
fibroblast	0.364815	0.455556	0.55
small intestine	0.13089	0.415358	0.471204
tonsil	0.158738	0.450362	0.572389
PSPNet
colon	0.1937	0.4654	0.4794
GBM	0.4377	0.5179	0.5537
lung	0.5376	0.7166	0.7108
fibroblast	0.3981	0.4634	0.4606
small intestine	0.2304	0.4647	0.4311
tonsil	0.2628	0.5824	0.5761

## Sheet: Figure 6a
Figure 6a
	DNA + GB rotation augmentation		DNA + NES rotation augmentation		DNA + NES real augmentation
	Fraction of cells retained	SEM	Fraction of cells retained	SEM	Fraction of cells retained	SEM
0.55	0.4051	0.0075	0.665	0.0054	0.545	0.0064
0.6	0.3316	0.0071	0.5813	0.0058	0.4596	0.0063
0.65	0.2594	0.0065	0.4865	0.0061	0.377	0.0061
0.7	0.1861	0.0057	0.3801	0.0063	0.2869	0.0057
0.75	0.1225	0.0047	0.2669	0.0059	0.1932	0.0051
0.8	0.0648	0.0034	0.1641	0.0052	0.1125	0.004
